# Supplementary material for: TFPa/HADHA is required for fatty acid beta-oxidation and cardiolipin re-modeling in human cardiomyocytes
Source: Nat Commun. 2019 Oct 11;10:4671. doi: 10.1038/s41467-019-12482-1 (PMC6789043; doi:10.1038/s41467-019-12482-1)
Supplement: Supplementary file 4 — Source Data [file 41467_2019_12482_MOESM4_ESM.xlsx]

## Sheet: Figure 1F
WT CM - n=7 biological replicates
HADHA Mut CM - n = 6 biological replicates
HADHA KO CM - n = 6 biological replicates
	Time (x-axis, min)	WT AVG	WT STDev	WT STError		Mut AVG	Mut STDev	Mut STError		KO AVG	KO STDev	KO STError
	2	80	6.40668	2.4215		55	3.59157	1.46625		52	3.1611	1.29051
	11	76	5.44248	2.05706		52	4.02899	1.64483		51	2.72869	1.11398
	20	76	5.52134	2.08687		51	4.17655	1.70507		51	2.40714	0.982709
	28	76	5.57798	2.10828		51	4.05587	1.6558		51	2.25824	0.921923
	37	70	6.41361	2.42411		48	2.66589	1.08835		50	3.56766	1.45649
	46	71	5.62779	2.1271		50	2.58558	1.05556		53	3.57528	1.4596
	54	72	5.59351	2.11415		51	2.68976	1.09809		54	3.88923	1.58777
	63	72	5.46457	2.06541		51	2.66131	1.08647		54	3.96149	1.61727
	72	74	4.56545	1.72558		49	3.3537	1.36914		55	3.83563	1.56589
	80	68	6.82116	2.57816		51	3.13528	1.27997		55	3.98286	1.626
	89	53	9.23931	3.49213		50	3.23123	1.31915		53	3.87769	1.58306
	98	41	8.1435	3.07795		47	3.4436	1.40584		51	3.7409	1.52721
	106	34	6.19176	2.34026		42	2.95029	1.20445		44	3.48615	1.42321
	115	30	4.87869	1.84397		41	3.70612	1.51302		43	3.42128	1.39673
	124	26	4.23676	1.60135		38	3.93878	1.608		40	3.52109	1.43748
	132	23	3.84917	1.45485		35	4.16519	1.70043		35	4.57047	1.86589

## Sheet: Figure 2C
Group	n (Cells Counted)	AVG Area (μm2)	p-Value - Kruskal-Wallis One Way Analysis of Variance on Ranks
pLKO-EV	29	2890.55
miR-208b OE	22	5801.73	P<0.05 vs pLKO-EV
miR-378e OE	22	4218.14
miR-452 OE	51	3700.48
CRISPR/Cas9-EV	38	3246.9
miR-122 KO	38	3477.51
miR-200a KO	31	4524.92
miR-205 KO	16	1751.98	P<0.05 vs CRISPR/Cas9-EV

## Sheet: Figure 2D
Group	n (biological replicate)	AVG cFPD (ms)
pLKO-EV	4	295.736
miR-208b OE	3	338.387
miR-378e OE	5	306.767
miR-452 OE	6	380.465

## Sheet: Figure 2E
Group	n (Cells Counted)	Twitch Force (nN)	p-Value - Kruskal-Wallis One Way Analysis of Variance on Ranks
pLKO-EV	19	26.4368
miR-208b OE	27	32.0737
miR-378e OE	28	26.9618
miR-452 OE	26	26.1604
CRISPR/Cas9-EV	41	30.5661
miR-122 KO	12	30.9109
miR-200a KO	16	51.7041	P<0.05 vs CRISPR/Cas9-EV
miR-205 KO	21	22.7271

## Sheet: Figure 2F
Group	n (biological replicate)	AVG Relative Change in OCR	p-Value - One Way Analysis of Variance
pLKO-EV	6	1
miR-208b OE	5	0.799375	P<0.001 vs pLKO-EV
miR-378e OE	17	0.562318	P<0.001 vs pLKO-EV
miR-452 OE	4	1.02277
CRISPR/Cas9-EV	3	1
miR-122 KO	3	1.35134	P<0.001 vs CRISPR/Cas9-EV
miR-200a KO	6	0.763235	P=0.001 vs CRISPR/Cas9-EV

## Sheet: Figure 3B
Group	n (Cells counted)	AVG Force (nN)	p-Value - t-test Mann-Whitney Rank Sum Test
EV	40	24.0151
MiMaC	54	35.854	P = 0.002

## Sheet: Figure 3D
Group	n (Cells counted)	AVG Power (fW)	p-Value - t-test Mann-Whitney Rank Sum Test
EV	40	21.8344
MiMaC	54	37.9144	P = 0.016

## Sheet: Figure 3E
Group	n (Cells counted)	AVG Area (μm2)	p-Value - t-test Mann-Whitney Rank Sum Test
EV	220	2388.8
MiMaC	298	3022.28	P < 0.001

## Sheet: Figure 3G
EV - n = 9 biological replicates
MiMaC - n = 8 biological replicates
			EV	Baseline	Palmitate		MiMaC	Baseline	Palmitate
			AVG	129.767	132.746		AVG	142.422	158.795
			STDev	2.91956	10.1509		STDev	3.46658	12.132
			STError	1.45978	3.38362		STError	1.73329	4.28929
			p-Value - t-test
			EV vs MiMaC P = 0.036

## Sheet: Figure 3I
n=3 for D20
n=2 for D30
n=4 for 1-year
		Avg	STDev	STError			Individual Data
	D20	9.59941	2.42635	1.40086			D20	D30	1-Yr
	D30	36.9915	0.77951	0.551197			10.0419	37.771	61.3259
	1-Yr	74.1657	13.8252	7.98197			6.43132	36.2119	93.355
							12.325		67.8161
	One Way Analysis of Variance
	Comparison	P - Value
	1-Yr vs. D20	0.002
	1-Yr vs. EV D30	0.027
	EV D30 vs. D20	0.04

[truncated: 57 more sheets: Figure 3J, Figure 3K, Figure 4A, Figure 4C, Figure 4E, Figure 4F, Figure 4H, Figure 4I, Figure 4J, Figure 4L, Figure 5G, Figure 6B, Figure 6C, Figure 6E, Figure 6F, Figure 6G, Figure 6H, Figure 6I, Figure 6L, Figure 7B …]
